# Supplementary material for: Naringenin and Phytoestrogen 8-Prenylnaringenin Protect against Islet Dysfunction and Inhibit Apoptotic Signaling in Insulin-Deficient Diabetic Mice
Source: Molecules. 2022 Jun 30;27(13):4227. doi: 10.3390/molecules27134227 (PMC9268740; doi:10.3390/molecules27134227)
Supplement: Supplementary file 1 [file molecules-27-04227-s001.zip]

Archive with 1 entries (1 files):
- molecules-1780116-supplementary.pdf
